# Supplementary material for: Therapeutic Properties and Use of Extra Virgin Olive Oil in Clinical Nutrition: A Narrative Review and Literature Update
Source: Nutrients. 2022 Mar 31;14(7):1440. doi: 10.3390/nu14071440 (PMC9003415; doi:10.3390/nu14071440)
Supplement: Supplementary file 1 [file nutrients-14-01440-s001.zip]

Archive with 1 entries (1 files):
- nutrients-1622512-supplementary.pdf
